# Supplementary material for: Detection and Characterisation of an Endogenous Betaretrovirus in Australian Wild Deer
Source: Viruses. 2022 Jan 27;14(2):252. doi: 10.3390/v14020252 (PMC8877266; doi:10.3390/v14020252)
Supplement: Supplementary file 1 [file viruses-14-00252-s001.zip]

Archive with 1 entries (1 files):
- viruses-1534845-supplementary.pdf
